# Supplementary material for: Enhanced Age-Dependent Motor Impairment in Males of Drosophila melanogaster Modeling Spinocerebellar Ataxia Type 1 Is Linked to Dysregulation of a Matrix Metalloproteinase
Source: Biology (Basel). 2024 Oct 23;13(11):854. doi: 10.3390/biology13110854 (PMC11591802; doi:10.3390/biology13110854)
Supplement: Supplementary file 1 [file biology-13-00854-s001.zip]

Archive with 3 entries (3 files):
- biology-3270517-supplementary.pdf
- Video S1 30 Day old Control flies.mp4
- Video S2 30 Day old SCA1 flies.mp4
